# Supplementary material for: Monitoring levetiracetam concentration in saliva during pregnancy is stable and feasible
Source: CNS Neurosci Ther. 2024 Jul 11;30(7):e14827. doi: 10.1111/cns.14827 (PMC11239326; doi:10.1111/cns.14827)
Supplement: Supplementary file 1 — Data S1. [file CNS-30-e14827-s001.xlsx]

## Sheet: S1. Calibration standard curves
Supplementary Table S1. Summary of linearity of calibration standard curves for levetiracetam.
Matrix	Regression equation	r2	Linear range
Plasma	y = 0.00201 x + 0.00314	0.9988	0.1-50 (mg/L)
Saliva	y = 0.00204 x + 0.0232	0.9992	0.1-50 (mg/L)

## Sheet: S2. Precision and accuracy
Supplementary Table S2. Summary of intra-batch and inter-batch precision and accuracy in human plasma and saliva for levetiracetam.
Plasma							Saliva
QC (mg/L)							QC (mg/L)
	RSD (%)	RE (%)		RSD (%)	RE (%)			RSD (%)	RE (%)		RSD (%)	RE (%)
0.1	7.87	92.58		2.84	95.71		0.1	5.83	94.45		2.75	93.02
0.25	4.79	97.2		2.35	99.77		0.25	2.7	99.12		1.79	100.78
2.5	3.35	99.42		1.22	99.56		2.5	4.95	102.85		2.51	99.94
40	2.1	96.38		1.76	97.95		40	4.04	95.87		0.53	96.16
Abbreviations: QC, quality control; RSD, relative standard deviation; RE, recovery.

## Sheet: S3. Recovery and matrix effect
Supplementary Table S3. Summary of extraction recovery and matrix effect in human plasma (n = 6) and saliva (n = 6)for levetiracetam.
Plasma							Saliva
QC (mg/L)	Extraction recovery			Matrix effect			QC (mg/L)	Extraction recovery			Matrix effect
	RE (%)	RSD (%)		RE (%)	RSD (%)			RE (%)	RSD (%)		RE (%)	RSD (%)
0.25	108.89	6.07		98.98	5.12		0.25	90.12	3.67		111.17	5.38
2.5	104.76	5.22		98.25	4.99		2.5	98.9	3.04		108.86	3.83
40	107.22	8.34		97.42	4.49		40	98.24	4.25		113.62	3.11
0.25	113.16	6.33		99.01	4.75		0.25	94.5	3.92		108.35	5.88
2.5	112.92	7.92		97.95	7.87		2.5	107.77	5.99		100.33	4.07
40	114.89	1.11		101.98	4.87		40	98.56	2.18		113.94	5.77
0.25	110.41	8.14		95.79	5.07		0.25	88.7	8.91		105.68	13.55
2.5	110.06	7.69		94.24	7.48		2.5	101.14	7.37		103.77	10.95
40	105.86	1.9		98.13	5.83		40	99.28	8.43		111.62	12.98
Abbreviations: QC, quality control; RE, recovery; RSD, relative standard deviation.

## Sheet: S4. Stability
Supplementary Table S4. Summary of stability under different conditions (n = 6).
Conditions		Plasma									Saliva
		LQC			MQC			HQC			LQC			MQC			HQC
		RSD (%)	RE (%)		RSD (%)	RE (%)		RSD (%)	RE (%)		RSD (%)	RE (%)		RSD (%)	RE (%)		RSD (%)	RE (%)
Room temperature for 12 h		4.57	100.75		2.26	101.37		3.8	96.2		2.59	100.02		1.73	101.45		2.93	95.67
Five freeze (− 40°C)-thaw cycles		2.12	102.48		1.76	97.8		2.34	99.05		2.8	99.22		0.95	102.67		1.68	96.82
Five freeze (− 80°C)-thaw cycles		2.03	98.03		1.48	100		1.35	101.63		2.86	104.83		3.07	102.47		1.13	97.98
Autosampler (15°C) for 24 h		1.28	109		1.55	106		1.87	100.27		1.19	99.73		3.51	112		1.07	99.32
Repeat injection		1.15	100.72		2.82	99.65		1.32	101.5		1.17	106		2.31	99.6		1.89	98.55
Diluted 10-fold		——	——		——	——		1.18	100.3		——	——		——	——		1.98	97.32
Abbreviations: LQC, quality control at low concentration; MQC, quality control at middle concentration; HQC, quality control at high concentration; RSD, relative standard deviation; RE, recovery.
